# Supplementary material for: Anopheles mosquito exposure is associated with age, gender and bed net use in areas in Uganda experiencing varying malaria transmission intensity
Source: J Infect. Author manuscript; Available in PMC 2026 Apr 12. (PMC13070349; doi:10.1016/j.jinf.2025.106508)
Supplement: 2 [file NIHMS2156233-supplement-2.xlsx]

## Sheet: TableS6
Supplementary Table 6: outcomes of multilevel model with interaction term between
LLIN usage and participant age (in categories). BRR = biting rate ratio. 95% = confidence interval.
No LLIN used last night
Age (in categories)	BRR	0.95	P value
<5 years	reference
5-15 years	1.94	1.28-2.93	0.002
16+ years	2.85	1.86-4.37	<0.0001
Used LLIN last night
Age (in categories)	BRR	0.95	P value
<5 years	reference
5-15 years	1.63	1.07-2.49	0.024516
16+ years	1.34	0.88-2.07	0.176
Effect of net usage by age group
	P value
<5 years	0.56
5-15 years	0.529
16+ years	0.008
