# Supplementary material for: Anopheles mosquito exposure is associated with age, gender and bed net use in areas in Uganda experiencing varying malaria transmission intensity
Source: J Infect. Author manuscript; Available in PMC 2026 Apr 12. (PMC13070349; doi:10.1016/j.jinf.2025.106508)
Supplement: 6 [file NIHMS2156233-supplement-6.xlsx]

## Sheet: tableS1
Supplentary Table 1: demographic composition of selected households* versus all households included in study cohorts
	All households			Selected households*
	N	Prop		N	Prop	P value	X2
Tot participants	1074	100		330	100
Female	578	53.8175		174	52.7273	0.776	0.08
<5 years	368	34.2644		104	31.5152	0.391	0.74
5-15 years	357	33.2402		123	37.2727	0.199	1.65
16+ years	349	32.4953		102	30.9091	0.637	0.22
* Households were selected for mosquito biting pattern analyses if they had at least 5 or 9 blood fed mosquitoes collected
for households from Nagongera and Tororo-Busia, respectively
