# Supplementary material for: Anopheles mosquito exposure is associated with age, gender and bed net use in areas in Uganda experiencing varying malaria transmission intensity
Source: J Infect. Author manuscript; Available in PMC 2026 Apr 12. (PMC13070349; doi:10.1016/j.jinf.2025.106508)
Supplement: 7 [file NIHMS2156233-supplement-7.xlsx]

## Sheet: TableS2
Supplentary Table 2: microsatellite loci included in the Identifiler PCR Kit
Marker	Dye label
D8S1179	6-FAM
D21S11	6-FAM
D7S820	6-FAM
CSF1PO	6-FAM
D3S1358	VIC
TH01	VIC
D13S317	VIC
D16S539	VIC
D2S1338	VIC
D19S433	NED
vWA	NED
TPOX	NED
D18S51	NED
Amelogenin	PET
D5S818	PET
FGA	PET
