# Supplementary material for: Anopheles mosquito exposure is associated with age, gender and bed net use in areas in Uganda experiencing varying malaria transmission intensity
Source: J Infect. Author manuscript; Available in PMC 2026 Apr 12. (PMC13070349; doi:10.1016/j.jinf.2025.106508)
Supplement: 9 [file NIHMS2156233-supplement-9.xlsx]

## Sheet: tableS3
Supplementary Table 4: mosquito blood meal analysis outcomes separated by mosquito trapping method (CDC light trap versus exit traps)
	Trap method		P value
	CDC LT	Exit traps
Households of mosquito collection (N)	9
Total mosquitoes collected (N)	82	21
Complete STR signal (15 loci)	79.3% (65/82)	81.% (17/21)	-
Incomplete STR signal (<15 & > 0 loci)	6.1% (5/82)	14.3% (3/21)	0.427
No STR signal	14.6% (12/82)	4.8% (1/21)	0.397
Total mosquitoes with any STR signal (N)	70	20
Not matched	24.3% (17/70)	35.0% (7/20)	0.504
Matched to a cohort participant	75.7% (53/70)	65.0% (13/20)
Multi-sourced (matched to two cohort participants)	13.2% (7/53)	7.7% (1/13)	0.943
Total human-mosquito matches (N)	60	14
Human characteristic:
Female	38.3% (23/60)	21.4% (3/14)	0.378
Aged <5 years	18.3% (11/60)	7.1%(1/14)	0.535
Aged 5-15 years	40.0% (24/60)	42.9% (6/14)	-
Aged 16+ years	41.7% (25/50)	50.0% (7/14)	0.789
