# Supplementary material for: Anopheles mosquito exposure is associated with age, gender and bed net use in areas in Uganda experiencing varying malaria transmission intensity
Source: J Infect. Author manuscript; Available in PMC 2026 Apr 12. (PMC13070349; doi:10.1016/j.jinf.2025.106508)
Supplement: 10 [file NIHMS2156233-supplement-10.xlsx]

## Sheet: tableS5
Supplementary Table 5: mosquito blood meal analysis outcomes separated by mosquito trapping method (CDC light trap versus resting catches)
	Trap method		P value
	CDC LT	Resting catches
Households of mosquito collection (N)	17
Total mosquitoes collected (N)	122	48
Complete STR signal (15 loci)	81.7% (100/122)	85.4% (41/48)	0.755
Incomplete STR signal (<15 & > 0 loci)	4.9% (6/122)	6.3% (3/48)	-
No STR signal	13.1% (16/122)	8.3% (4/48)	0.554
Total mosquitoes with any STR signal (N)	106	44
Not matched	17.9% (19/106)	25.0% (11/44)	0.446
Matched to a cohort participant	82.1% (87/106)	75.0% (33/44)
Multi-sourced (matched to two cohort participants)	1.1% (1/87)	3.0% (1/33)	-
Total human-mosquito matches (N)	88	34
Human characteristic:
Female	53.4% (47/88)	41.1% (14/34)	0.312
Aged <5 years	18.2% (16/88)	26.5% (9/34)	0.443
Aged 5-15 years	44.3% (39/88)	50.0% (17/34)	0.717
Aged 16+ years	37.5% (33/88)	23.5% (8/34)	0.211
